# Supplementary material for: Neurexin directs partner-specific synaptic connectivity in C. elegans
Source: eLife. 2018 Jul 24;7:e35692. doi: 10.7554/eLife.35692 (PMC6057746; doi:10.7554/eLife.35692)
Supplement: Figure 1—source data 1. [file elife-35692-fig1-data1.xlsx]

## Sheet: Figure 1F
Synaptic	% Synaptic	Asynaptic	% Asynaptic	Total puncta
11	0.55	9	0.45	20
11	0.785	3	0.215	14
7	0.5385	6	0.4615	13
10	0.9009	1	0.0991	11
8	0.5	8	0.5	16
15	83.3333	3	16.6667	18
10	83.3333	2	16.6667	12
8	88.8889	1	11.1111	9
5	45.4545	6	54.5455	11
4	66.6667	2	33.3333	6
6	50	6	50	12
