# Supplementary material for: Neurexin directs partner-specific synaptic connectivity in C. elegans
Source: eLife. 2018 Jul 24;7:e35692. doi: 10.7554/eLife.35692 (PMC6057746; doi:10.7554/eLife.35692)
Supplement: Figure 1—source data 2. — Relates to Figure 1—figure supplements 1 and 2. [file elife-35692-fig1-data2.xlsx]

## Sheet: Figure S1-1A
Spine lengths
0.3	0.4	0.5	0.6	0.7	0.85	0.92	1.17
0.31	0.41	0.51	0.6	0.71	0.87	0.94	1.26
0.31	0.41	0.52	0.61	0.74			2.32
0.31	0.44	0.54	0.62	0.75
0.33	0.44	0.55	0.63
0.34	0.46	0.55	0.64
0.34	0.46	0.56	0.65
0.34	0.47	0.56	0.66
0.35	0.47	0.56	0.67
0.36	0.48	0.57	0.67
0.36	0.49	0.58	0.69
0.37		0.59	0.69
0.38		0.59
0.38
0.39
0.39
0.39
0.39

## Sheet: Figure S1-2
							Spines																				Receptor clusters
Hours
28	8	2	3	2	3	5	4	3	6	5	4	3	2	5	3				10	12	9	10	14	7	5	5	7	5	7	8	5	7	8	9	8
34	7	8	7	7	9	4	6	2	5	0	7	8	2	3	4	5	6		7	8	9	2	5	14	9	10	6	10	11	10	12	15	5	6	13	10	14	11	12	11
40
46	8	7	6	3	3	6	7	6	2	5									14	15	12	8	13	11	13	9	23	9	10	16	13
52	10	9	11	7	10	9	5	7	5	7									13	21	15	6	11	15	20	17	18	10	7	12	25	9	18	13	22	4
