# Supplementary material for: Neurexin directs partner-specific synaptic connectivity in C. elegans
Source: eLife. 2018 Jul 24;7:e35692. doi: 10.7554/eLife.35692 (PMC6057746; doi:10.7554/eLife.35692)
Supplement: Figure 2—source data 1. [file elife-35692-fig2-data1.xlsx]

## Sheet: Figure 2D
UNC-29::GFP			UNC-63::GFP
wild type	acr-12(ok367)		wild type	acr-12(ok367)
5	5		21	7
13	3		12	8
16	9		5	4
8	5		10	12
19	9		14	14
18	4		11	11
4	8		17	8
14	2		21	6
12	6		10	6
15	5		15
15			14
			18
