# Supplementary material for: Neurexin directs partner-specific synaptic connectivity in C. elegans
Source: eLife. 2018 Jul 24;7:e35692. doi: 10.7554/eLife.35692 (PMC6057746; doi:10.7554/eLife.35692)
Supplement: Figure 2—source data 2. — Relates to Figure 2—figure supplement 1. [file elife-35692-fig2-data2.xlsx]

## Sheet: Figure S2-1B
wild type	acr-14	acr-9	acr-9; acr-14	unc-29(x29)	lev-1	unc-38	unc-38 + cDNA rescue	unc-63	unc-63 + cDNA rescue	unc-50	unc-50 + cDNA rescue	unc-74	unc-74 + cDNA rescue	ric-3	ric-3 + cDNA rescue
15	14	8	12	3	0	0	6	0	16	0	13	0	10	0	7
19	14	21	19	2	0	0	13	0	11	2	18	0	14	8	16
15	12	20	24	4	0	0	11	0	18	0	13	0	16	9	10
8	19	10	12	0	0	1	18	0	6	0	13	0	20	6	12
16	18	13	9	3	0	0	14	0	14	1	16	0	15	0	14
17	13	8	13	0	0	0	12	0	6	0	15	0	7	3	14
22	16	12	15	1	0	1	22	0	11	0	13	0	10	2	9
18	19	16	16	3	0	0	6	0	4	0	14	0	12	5	23
19	12	16	13	1	0	0	15	0	9	0	11	1	6	0	13
8	12	12	14	2	0	0	13	0	11	0	6	3	14	1	11
10	16	15	8	2	0	0		0	18			0	25	1
13	16	12	16	6				0	16				20
18	14	16	15	3					12
8	15	23	23	1					21
18	15		20	3
8				1
17
10
13
19
13
18
17
11
18
14
15
17
14
20
12
14
15
12
9
13
15
22
15
11
11
12
10
10
23
10
15
16
13
9
19
18
18
12
6
19
20
18
16
23
14
13
16
13
9
13
17
16
15
12
12
14
16
19
18
9
15
16
12
16
12
15
14
12
14
18
13
16
12
12
16
17
19
14
13
11
19

## Sheet: Figure S2-1D
UNC-29::GFP
wild type	acr-12(ok367)
0.460059	0.640443
1.48528	0.54393
1.04069	0.833167
1.31218	0.977551
0.97874	0.381965
1.47915	0.591952
0.626361	0.25461
1.49292	0.515248
1.07122	0.495573
0.52809	0.511564
0.525311

## Sheet: Figure S2-1E
UNC-63::GFP
wild type	acr-12(ok367)
1.16154	0.574035
0.54757	0.380468
0.358758	0.605571
1.11374	0.820267
1.05247	0.241876
0.962666	0.30759
1.35047	0.578773
1.49285	0.439333
0.697999	0.258034
0.560637
0.995115
1.7062
