# Supplementary material for: Neurexin directs partner-specific synaptic connectivity in C. elegans
Source: eLife. 2018 Jul 24;7:e35692. doi: 10.7554/eLife.35692 (PMC6057746; doi:10.7554/eLife.35692)
Supplement: Figure 3—source data 1. [file elife-35692-fig3-data1.xlsx]

## Sheet: Figure 3A
wild type	lin-7	lat-2	dgn-2; dgn-3	sax-7	nab-1	stn-2	agr-1	zig-10	lon-2	casy-1	zig octuple	stn-1	nlg-1	oig-1	F38B6.6	zig-9	unc-52	lin-2	unc-40	rig-3	cam-1	madd-4	syd-1	rpy-1	lev-10	nrx-1(ok1649)	unc-36	syd-2
1.02754	1.09605	1.02754	0.890537	1.31507	1.02754	1.16455	1.39726	0.986301	1.56164	1.09605	0.942857	0.890537	1.50706	1.09605	1.23305	0.657534	0.90411	0.753531	0.0685028	0.95904	0.753531	0.822034	0.548023	0.753531	1.23305	0.137006	1.63778	0
1.30155	1.23305	1.16455	1.09605	1.39726	1.23305	0.95904	1.72603	1.47945	0.821918	0.95904	1.25714	0.411017	0.753531	0.95904	1.50706	0.821918	0.575342	1.02754	0.616525	0.822034	0.95904	0.95904	0.411017	0.616525	0	0.205508	1.16984	0
1.02754	1.30155	1.37006	0.753531	0.90411	1.02754	0.95904	1.06849	1.06849	0.821918	0.822034	1.25714	0.753531	0.95904	0.890537	0.822034	0.986301	0.821918	0.753531	0.890537	0.47952	1.16455	1.02754	0.753531	0.274011	0.274011	0.205508	0.857886	0
0.548023	0.95904	1.37006	1.16455	1.31507	0.822034	1.23305	1.23288	1.15068	1.06849	1.09605	0.691429	1.16455	1.02754	1.02754	0.753531	0.821918	0.90411	0.890537	0.95904	0.548023	0.47952	0.890537	0.616525	1.02754	0.753531	0.137006	0.857886	1.01866
1.09605	1.02754	0.95904	0.753531	0.657534	1.43856	0.822034	1.15068	1.72603	0.657534	0.753531	0.754286	1.43856	1.30155	1.02754	0.548023	1.23288	0.164384	0.753531	0.685028	0.685028	0	0.890537	1.16455	0.753531	0.137006	0.137006	1.4818	0.783582
1.16455	0.685028	0.95904	0.890537	0.986301	0.95904	0.890537	1.06849	0.821918	0.821918	1.02754	0.502857	1.23305	0.95904	1.02754	0.47952	0.657534	0.90411	0.753531	0.342514	0.47952	0.616525	1.02754	0	0.548023	0.411017	0.205508	0.857886	0.705224
1.50706	1.30155	0.95904	1.02754	0.410959	1.30155	1.02754	0.90411	1.15068	0.821918	1.02754	0.691429	1.02754	0.753531	0.47952	0.753531	0.246575	1.06849	0.616525	0.137006	0.822034	1.09605	0.822034	0.411017	0.822034	0.822034	0.0685028	0.857886	1.09701
1.23305	1.09605	1.02754	0.95904	1.47945	1.09605	0.822034	0.986301	1.31507	0.575342	0.822034	1.44571	0.753531	0.685028	0.890537	0.95904	0.657534	1.06849	0.890537	0.616525	0.616525	0.685028	0.411017	1.02754	0.548023	0.548023	0.411017	1.40381	0.626866
1.30155	0.890537	1.23305	1.78107	0.986301	0.685028	0.822034	0.575342	0.246575	0.986301	1.16455	0.754286	0.616525	0.890537	0.95904	0.822034	0.986301	0.739726	0.685028	0.822034	0.616525	0.411017	0.616525	0.95904	0.890537	0.616525	0.616525	1.24783	1.41045
0.548023	0.890537	0.95904	1.09605	0.90411	0.95904	1.43856	0.493151	0.246575	0.821918	0.890537	1.00571	1.02754	0.890537	0.753531	0.95904	1.31507	0.739726	0.548023	1.16455	1.16455	0.47952	0.0685028	0.685028	0	0.47952	0.47952	0.935875	0.626866
0.685028	1.23305	0.890537		1.47945	0.890537	1.30155	0.90411	1.47945	0.986301	0.890537	1.06857	1.09605	1.30155	0.890537		0.575342	1.39726	0.548023	1.02754	0.685028	0.411017	0.685028			1.43856	0.137006	1.09185	0.313433
0.890537		0.753531		0.657534		1.02754	0.90411	0.986301	0.821918	1.02754	1.19429	0.95904	0.890537	1.23305		0.90411	1.06849	0.890537	0.616525		0.95904	0.411017			1.23305	0.342514	0.545927	1.48881
1.23305				0.986301			1.15068	0.410959	0.657534		0.942857		1.09605	0.890537		1.15068	0.986301	0.95904	0.822034		0.890537	0.47952			0.685028	0.411017	0.935875	0.86194
0.548023				1.64384			1.06849	1.06849	1.80822				0.95904	0.753531		1.23288	0.739726	1.02754	1.30155		0.822034	0.822034			0.822034	0.47952		1.01866
1.23305				0.575342				0.657534	1.15068				0.685028			1.47945	0.575342				0.95904	0.822034			0.205508	0.548023		0.86194
0.548023				0.90411					0.821918				0.95904			1.15068	0.575342					0.411017			0.616525			1.25373
1.16455				1.06849					0.657534				0.822034			1.06849	1.39726					0.205508			0.548023			1.09701
0.685028				1.31507					1.23288				1.02754			1.31507	0.90411								0.205508			0.548507
0.890537									0.739726				0.411017			0.657534	0.657534								0.616525			0.783582
1.30155									1.06849				0.822034			1.23288	1.31507											0.235075
0.890537									0.821918				0.95904			0.164384												0.548507
1.23305									1.31507				0.616525			1.39726												1.01866
1.16455									1.06849				1.02754			0.657534
0.753531									1.56164				1.09605			0.246575
1.23305													1.16455			0.575342
0.95904																0.739726
1.02754																1.06849
1.16455																1.23288
0.95904
1.37006
0.822034
0.95904
1.02754
0.822034
0.616525
0.890537
1.02754
1.50706
1.02754
0.753531
0.753531
0.822034
0.685028
0.685028
1.57556
0.685028
1.02754
1.09605
0.890537
0.616525
1.30155
1.23305
1.23305
0.822034
0.411017
1.30155
1.37006
1.23305
1.09605
1.57556
0.95904
0.890537
1.09605
0.890537
0.616525
0.890537
1.16455
1.09605
1.02754
0.822034
0.822034
0.95904
1.09605
1.30155
1.23305
0.616525
1.02754
1.09605
0.822034
1.09605
0.822034
1.02754
0.95904
0.822034
0.95904
1.23305
0.890537
1.09605
0.822034
0.822034
1.09605
1.16455
1.30155
0.95904
0.890537
0.753531

## Sheet: Figure 3C
myo-3::UNC-29::GFP
wild type	nrx-1(wy778)
26	16
21	21
20	17
22	16
22	21
22	20
21	26
24	14
20	21
15	18
24	21
	18

## Sheet: Figure 3E
Ventral ACR-12::GFP
wildtype	nrx-1(wy778)	nrx-1(ok1649)	nrx-1(tm1961)	nrx-1(ds1)	nrx-1(nu485)
20	0	18	4	5	6
9	1	13	1	22	1
14	0	0	19	5	1
3	1	7	0	7	11
26	1	4	15	14	0
9	2	7	23	2	0
16	1	5	14	8	4
20	1	16	25	8	0
24	3	20	5	6	0
20	10	28	13	10	0
16	1	1	18	13	2
20		19	9	20	0
21		7	18	5	0
15		0	5	12	3
19		0	13	8	1
7		5	7	4	11
21		0	18	10	5
18		1	4	9	0
17		0	9	8
15		2	15	2
			7
			4
			9
			7
			9

## Sheet: Figure 3G
Dorsal ACR-12::GFP
wildtype	nrx-1(wy778)	nrx-1(ok1649)	nrx-1(tm1961)	nrx-1(ds1)	nrx-1(nu485)
27	4	0	6	0	3
20	5	11	13	6	2
17	3	14	7	1	0
22	0	11	23	22	0
16	0	0	14	25	0
22	1	12	35	7	0
27	2	18	21	11	0
27	3	0	13	25	0
25	7	13	28	10	3
15	5	15	14	10	3
	5	13	7	22	0
		19	2	15	0
		0	9	7	4
		7	5	7	0
		0	11	8	5
		0		0	2
		2		1	0
		4		7	0
		0		0
		0		4
