# Supplementary material for: Neurexin directs partner-specific synaptic connectivity in C. elegans
Source: eLife. 2018 Jul 24;7:e35692. doi: 10.7554/eLife.35692 (PMC6057746; doi:10.7554/eLife.35692)
Supplement: Figure 3—source data 2. — Relates to Figure 3—figure supplements 1, 2 and 3. [file elife-35692-fig3-data2.xlsx]

## Sheet: Figure S3-1B
myo-3::UNC-29::GFP
wild type	lev-10	madd-4
18	0	4
20	0	6
22	0	4
22	4	10
14	1	0
20	6	0
22	4	7
20	0	4
16	0	7
22	1	5
		0

## Sheet: Figure S3-1D
wild type	nrx-1(wy778)
0.832508	0.763249
0.907505	0.739271
1.10649	0.978087
0.581973	0.693423
1.40586	1.19808
0.930062	0.985274
1.2804	1.11143
0.797985	0.917354
1.50255	0.90695
1.51124	0.975828
1.38823
1.19223
1.21755
1.1459
1.26178
1.01783
1.37122
1.01107
0.834547
0.627717
0.569877
0.446934
0.542027
0.516505

## Sheet: Figure S3-2E
UNC-29::GFP				UNC-63::GFP
wild type	nrx-1(ok1649)	nrx-1(wy778)		wild type	nrx-1(ok1649)	nrx-1(wy778)
5	3	4		21	7	9
13	8	2		12	6	3
16	8	2		5	2	4
8	3	10		10	0	0
19	6	2		14	2	14
18	5	10		11	9	3
4	7	3		17	5	4
14	5	15		21	8	9
12	7	0		10	11
15	13	1		15	7
15	3			14
				18

## Sheet: Figure S3-3B
juIs20
wild type	nrx-1(wy778)
21	17
24	16
21	19
16	16
22	21
20	23
18	13
22	19
18	17
15	22
