# Supplementary material for: Neurexin directs partner-specific synaptic connectivity in C. elegans
Source: eLife. 2018 Jul 24;7:e35692. doi: 10.7554/eLife.35692 (PMC6057746; doi:10.7554/eLife.35692)
Supplement: Figure 4—source data 1. [file elife-35692-fig4-data1.xlsx]

## Sheet: Figure 4B
wild type	nrx-1(ok1649)	nrx-1(wy778)	nlg-1	acr-12(ok367)	unc-63
10	0	0	10	12	2
10	0	0	10	6	5
6	0	0	2	6	7
5	0	0	4	7	10
9	4	2	3	5	7
6	0	0	8	10	6
11	0	0	5	7	13
4	0	0	8	8	6
8	1	0	11	5	11
6	5	0	8	7	7
8	0		8
7	4
8	3
10	6
8	6
7	1
8	0
6	0
6	0
6	7
5
6
7
8

## Sheet: Figure 4C
DD3 spines
wild type	nrx-1(wy778)
13	3
8	2
8	1
10	2
7	4
7	0
8	2
10	4
7	0
13	5
6
