# Supplementary material for: Neurexin directs partner-specific synaptic connectivity in C. elegans
Source: eLife. 2018 Jul 24;7:e35692. doi: 10.7554/eLife.35692 (PMC6057746; doi:10.7554/eLife.35692)
Supplement: Figure 4—source data 2. — Relates to Figure 4—figure supplement 1. [file elife-35692-fig4-data2.xlsx]

## Sheet: Figure S4-1A
ACR-12::GFP DD3
wild type	nrx-1(ok1649)
15	0
16	10
11	3
14	15
16	6
14	1
14	0
4	0
16	11
14	11
10	0
10	0
	1
	0

## Sheet: Figure S4-1B
Spines at L2
wild type	nrx-1(wy778)
3	2
3	1
9	0
0	0
0	2
6	0
8	1
4	0
6	1
1	0
4	0
	1
