# Supplementary material for: Neurexin directs partner-specific synaptic connectivity in C. elegans
Source: eLife. 2018 Jul 24;7:e35692. doi: 10.7554/eLife.35692 (PMC6057746; doi:10.7554/eLife.35692)
Supplement: Figure 5—source data 1. [file elife-35692-fig5-data1.xlsx]

## Sheet: Figure 5C
wild type	nrx-1(wy778)	ACh rescue 1	ACh rescue 2	GABA rescue 1	GABA rescue 2	muscle rescue 1	muscle rescue 2
21	5	17	15	13	5	0	10
23	0	23	15	10	11	8	11
27	0	22	22	12	0	4	10
21	9	25	16	1	7	0	15
30	8	17	19	0	1	6	1
27	3	15	19	0	13	5	0
31	8	25	17	7	0	7	11
28	9	20	27	11	0	2	4
11	7	6	18	12	0	12	6
15	3	25	14	0	8	6	4
		15	21	8	10	6	5
		16	16	3	4		5
		14	4	4			0
							7

## Sheet: Figure 5D
wild type	nrx-1(wy778)	+ ACh nrx-1L
1.19429	0.377143	0.88
0.754286	0.314286	0.817143
1.13143	0.251429	0.817143
1.25714	0.125714	0.691429
0.754286	0.125714	0.691429
1.13143	0.377143	0.817143
0.88	0.251429	0.754286
0.88	0.188571	0.691429
1.06857	0	0.754286
0.88	0.188571	0.754286
1.06857	0.125714	0.942857
	0.188571
	0

## Sheet: Figure 5F
Distance (µm)	ACh mCherry::Rab-3	DA/DB NRX-1α::GFP
0	56.0215	56.0744
0.1019	49.9248	50.7691
0.2037	47.476	46.8436
0.3056	45.3771	48.1694
0.4075	42.3784	52.5731
0.5093	41.9292	59.9465
0.6112	44.1275	66.79
0.713	49.025	72.6786
0.8149	52.6737	78.7796
0.9168	55.0721	81.1136
1.0186	59.1699	81.8568
1.1205	61.3193	79.4696
1.2224	59.8696	73.6868
1.3242	57.071	66.3126
1.4261	54.5726	58.5675
1.528	54.1227	50.6633
1.6298	52.2238	38.7795
1.7317	49.3252	26.8432
1.8336	43.728	20.7429
1.9354	39.4301	18.1965
2.0373	38.9305	17.0291
2.1391	40.5299	16.4458
2.241	43.2781	15.9684
2.3429	45.6772	16.2867
2.4447	46.1768	16.1801
2.5466	47.6761	16.4984
2.6485	45.0273	17.135
2.7503	41.7291	16.9233
2.8522	38.3309	16.6575
2.9541	36.4314	16.605
3.0559	37.781	18.5148
3.1578	39.8799	22.6527
3.2597	42.8786	29.3371
3.3615	45.6772	38.1429
3.4634	45.0273	45.8354
3.5652	43.9281	52.3606
3.6671	45.277	54.5354
3.769	49.025	54.8012
3.8708	51.7243	51.9365
3.9727	54.1227	53.6871
4.0746	55.2722	56.0211
4.1764	52.2238	59.0449
4.2783	48.2757	63.1295
4.3802	43.6783	68.3815
4.482	39.7302	68.9123
4.5839	37.0813	62.4404
4.6857	34.7823	53.8988
4.7876	32.9331	43.1832
4.8895	31.0847	34.4824
4.9913	27.3863	26.8432
5.0932	26.2865	22.971
5.1951	23.5383	20.3713
5.2969	23.5879	19.5222
5.3988	24.7375	19.6289
5.5007	25.0376	20.053
5.6025	23.8377	20.5304
5.7044	23.9881	22.4936
5.8063	24.5877	25.04
5.9081	25.887	27.5331
6.01	28.4358	28.7005
6.1118	27.7361	28.9654
6.2137	28.4358	33.6866
6.3156	31.2344	48.0102
6.4174	37.131	63.7661
6.5193	42.179	69.2306
6.6212	45.8269	68.329
6.723	48.4254	65.411
6.8249	51.4241	66.2067
6.9268	55.0721	69.708
7.0286	64.2179	72.8377
7.1305	68.8153	78.7263
7.2324	65.6172	84.2441
7.3342	59.6702	84.0849
7.4361	56.8212	80.1062
7.5379	58.4703	74.0051
7.6398	64.2676	68.6473
7.7417	62.0686	62.9704
7.8435	56.7715	54.642
7.9454	47.476	43.5015
8.0473	39.33	32.8384
8.1491	34.6326	25.5174
8.251	31.934	22.9177
8.3529	31.2841	22.9177
8.4547	30.0849	21.2729
8.5566	27.2863	19.3631
8.6584	25.1873	17.135
8.7603	23.1884	17.1883
8.8622	23.788	18.7798
8.964	25.0873	21.3795
9.0659	26.4369	25.8883
9.1678	29.0851	29.3371
9.2696	31.834	31.6177
9.3715	39.3804	36.4455
9.4734	48.5255	51.1932
9.5752	53.4734	76.7107
9.6771	59.8199	89.0711
9.779	64.2676	92.8382
9.8808	67.8659	95.1722
9.9827	69.3148	98.0902
10.0845	68.6152	100
10.1864	62.3687	99.7342
10.2883	54.5229	97.0287
10.3901	48.0259	91.4059
10.492	43.3782	81.0611
10.5939	37.6313	64.9335
10.6957	31.9837	48.2227
10.7976	29.5349	38.1429
10.8995	27.336	35.119
11.0013	26.5866	32.5201
11.1032	26.5866	29.1246
11.2051	25.9367	24.4559
11.3069	25.987	22.0161
11.4088	27.3863	21.432
11.5106	27.8362	22.0161
11.6125	27.1366	22.6527
11.7144	27.9362	22.7052
11.8162	27.6361	22.1753
11.9181	26.5866	19.6289
12.02	26.2865	17.7191
12.1218	26.2865	16.87
12.2237	25.7373	16.7108
12.3256	25.987	18.674
12.4274	26.5866	23.3418
12.5293	29.0354	26.6315
12.6312	30.5844	26.2599
12.733	31.2841	27.3739
12.8349	30.6348	29.5487
12.9367	29.735	31.936
13.0386	29.3852	34.6949
13.1405	29.4349	38.1429
13.2423	28.3357	42.0158
13.3442	28.7856	46.6312
13.4461	29.635	49.4426
13.5479	30.6845	49.7609
13.6498	32.0341	48.9651
13.7517	30.9342	46.8436
13.8535	29.3355	43.7131
13.9554	29.635	42.5466
14.0572	31.0847	43.5015
14.1591	32.7337	45.0397
14.261	36.0816	43.4482
14.3628	38.431	37.0821
14.4647	39.2803	30.0795
14.5666	39.2803	24.9867
14.6684	40.08	20.6363
14.7703	38.4806	18.1965
14.8722	38.4806	17.8249
14.974	41.2296	18.3023
15.0759	46.3769	20.4246
15.1778	52.1238	26.1007
15.2796	60.02	40.9017
15.3815	74.013	63.2362
15.4833	89.7047	80.5836
15.5852	96.4017	87.7979
15.6871	97.8507	88.1695
15.7889	100	86.843
15.8908	99.9496	85.5173
15.9927	98.7504	84.0316
16.0945	97.801	80.5303
16.1964	95.502	76.7107
16.2983	91.204	75.6499
16.4001	83.3582	79.0979
16.502	79.6102	79.5754
16.6039	72.1638	76.1274
16.7057	64.6678	72.7852
16.8076	60.7693	73.156
16.9094	59.92	77.029
17.0113	61.0695	81.5385
17.1132	57.5209	81.6443
17.215	54.3228	78.0372
17.3169	51.8236	68.9656
17.4188	46.4769	60.5831
17.5206	39.23	46.0479
17.6225	31.8837	33.5275
17.7244	27.436	26.1007
17.8262	25.3874	22.7586
17.9281	24.5374	21.3262
18.0299	24.2876	20.7429
18.1318	23.2885	19.4164
18.2337	23.1884	19.4697
18.3355	22.6385	19.1514
18.4374	21.1392	19.3106
18.5393	21.3393	19.2572
18.6411	22.1886	19.2039
18.743	23.3382	19.9472
18.8449	24.1875	19.3106
18.9467	26.6867	19.4164
19.0486	30.1849	19.6814
19.1505	34.1827	19.5222
19.2523	40.7293	18.0374
19.3542	43.628	17.5066
19.456	40.9791	18.3023
19.5579	39.1306	21.1137
19.6598	35.6821	25.5174
19.7616	32.3335	31.2994
19.8635	33.2333	34.9073
19.9654	36.8316	36.0214
20.0672	37.9811	35.2782
20.1691	36.332	35.7031
20.271	35.0321	36.5514
20.3728	33.1836	38.4612
20.4747	34.6326	42.9174
20.5766	36.1816	47.2678
20.6784	34.9327	49.0718
20.7803	36.232	44.3497
20.8821	41.3289	36.1272
20.984	49.2251	29.602
21.0859	60.3195	27.7981
21.1877	63.3678	27.4798
21.2896	61.1192	30.7694
21.3915	55.1225	36.3397
21.4933	55.5723	46.0479
21.5952	61.1192	59.4166
21.6971	61.9685	68.9123
21.7989	60.9191	72.5728
21.9008	55.3722	73.2094
22.0026	53.9226	68.2757
22.1045	49.4749	63.2887
22.2064	49.8751	58.2492
22.3082	48.2757	57.9842
22.4101	47.7762	63.1829
22.512	55.3219	70.398
22.6138	63.8681	71.512
22.7157	71.8637	69.0714
22.8176	72.8634	64.2436
22.9194	69.2155	61.9097
23.0213	64.4677	57.8776
23.1232	65.9166	53.6871
23.225	62.6682	49.0184
23.3269	56.272	43.8198
23.4287	48.4254	38.4612
23.5306	42.3287	33.1567
23.6325	40.4795	30.3978
23.7343	37.781	28.1164
23.8362	35.6324	25.9949
23.9381	35.3322	25.4641
24.0399	34.4325	26.154
24.1418	32.8338	25.8357
24.2437	32.3839	27.1089
24.3455	32.3839	32.9442
24.4474	31.8837	41.8567
24.5493	32.6337	52.7847
24.6511	32.0341	57.1884
24.753	31.1343	55.8086
24.8548	32.2839	51.459
24.9567	33.1332	48.8593
25.0586	35.9822	52.0423
25.1604	38.9305	55.5436
25.2623	42.3784	61.5913
25.3642	45.8269	67.2149
25.466	50.0745	72.4669
25.5679	53.8232	76.3924
25.6698	58.2709	78.3022
25.7716	66.2665	79.0979
25.8735	72.0638	78.0372
25.9753	72.4136	78.408
26.0772	67.6161	82.1751
26.1791	64.3676	87.4271
26.2809	60.8197	89.8144
26.3828	57.9211	91.8833
26.4847	55.7221	93.8456
26.5865	50.9246	95.8088
26.6884	45.0776	92.5199
26.7903	39.0306	85.8881
26.8921	35.582	79.0979
26.994	32.9331	75.1192
27.0959	30.0352	71.3529
27.1977	28.6856	66.3126
27.2996	29.5349	59.894
27.4014	28.0356	48.0635
27.5033	26.9861	34.8007
27.6052	25.5372	25.9949
27.707	24.6878	22.7586
27.8089	23.8377	20.4771
27.9108	25.237	21.0079
28.0126	26.7867	21.2729
28.1145	27.8362	21.432
28.2164	27.9859	22.122
28.3182	27.7361	23.5543
28.4201	26.4866	24.6684
28.522	26.8868	25.4108
28.6238	27.1366	27.8514
28.7257	29.5349	29.602
