# Supplementary material for: Neurexin directs partner-specific synaptic connectivity in C. elegans
Source: eLife. 2018 Jul 24;7:e35692. doi: 10.7554/eLife.35692 (PMC6057746; doi:10.7554/eLife.35692)
Supplement: Figure 5—source data 2. — Relates to Figure 5—figure supplements 1, 2 and 3. [file elife-35692-fig5-data2.xlsx]

## Sheet: Figure S5-1B
wild type	nrx-1(ok1649)	nrx-1(wy778); ACh::nrx-1L minigene
10	0	6
10	0	8
6	0	6
5	0	7
9	4	6
6	0	8
11	0	5
4	0	5
8	1	7
6	5	4
8	0	5
7	4
8	3
10	6
8	6
7	1
8	0
6	0
6	0
6	7
5
6
7
8

## Sheet: Figure S5-2B
ufIs126	ufIs126; nrx-1(ok1649)	ufEx1384 line 25-26A IZ2443	ufEx1379 line 7-8A IZ2436
0.901734	0.225434	0.375723	1.05202
0.976879	0.676301	0.901734	0.976879
0.901734	0.450867	0.976879	1.12717
1.3526	0.150289	1.05202	0.450867
0.751445	1.12717	0.751445	0.526012
0.601156	0.150289	1.05202	1.50289
1.3526	0.225434	1.50289	1.3526
0.976879	0.0751445	1.05202	0.676301
0.901734	0.375723	0.676301	0.82659
1.20231	0.601156	0.976879	0.601156
1.05202	0.300578	0.976879	1.05202
0.901734	0.601156	0.601156	0.82659
1.12717	0.150289	0.676301	0.526012
		0.82659	0.751445
		0.601156	1.20231
			0.751445

## Sheet: Figure S5-2D
Distance (µm)	ACh mCherry::Rab-3	DA/DB NRX-1deltaPDZ::GFP
0	22.1824	32.6031
0.1019	22.3022	30.4129
0.2037	20.9833	25.2738
0.3056	23.2614	23.9259
0.4075	19.7841	24.4312
0.5093	23.0215	21.9039
0.6112	27.2182	19.6292
0.713	26.1392	20.1347
0.8149	37.0502	24.8525
0.9168	49.8801	28.3908
1.0186	63.6691	39.9326
1.1205	68.7049	43.0497
1.2224	71.5827	54.4228
1.3242	65.9473	67.5653
1.4261	57.7939	60.6571
1.528	41.8464	56.2762
1.6298	34.4124	38.2477
1.7317	24.7001	30.6655
1.8336	24.5804	25.9477
1.9354	20.7434	24.2628
2.0373	21.7026	25.1054
2.1391	22.3022	22.1568
2.241	19.9039	23.7573
2.3429	14.5084	20.7245
2.4447	14.5084	24.4312
2.5466	17.9857	23.5889
2.6485	13.669	28.8963
2.7503	18.2253	26.8745
2.8522	12.8299	35.0462
2.9541	13.4291	30.16
3.0559	16.5467	34.3723
3.1578	21.5828	33.1928
3.2597	17.6257	28.6437
3.3615	19.7841	27.6327
3.4634	17.506	20.0505
3.5652	19.5442	20.3032
3.6671	19.4245	18.7869
3.769	20.6236	20.0505
3.8708	20.7434	23.8415
3.9727	20.1438	19.2924
4.0746	24.4606	21.3142
4.1764	26.0191	24.347
4.2783	26.9783	28.6437
4.3802	35.6115	30.6655
4.482	47.4821	32.856
4.5839	51.3191	40.3537
4.6857	49.2805	52.401
4.7876	49.4006	59.5619
4.8895	50.3598	59.9832
4.9913	51.4389	62.0892
5.0932	44.2447	54.3386
5.1951	39.0888	49.8737
5.2969	35.4917	47.0093
5.3988	34.8921	41.1121
5.5007	26.2589	39.6798
5.6025	27.698	36.0572
5.7044	26.0191	33.0244
5.8063	25.6594	28.8963
5.9081	23.6211	28.8963
6.01	23.9808	24.5157
6.1118	25.2997	19.3766
6.2137	29.856	21.0615
6.3156	28.6572	19.9663
6.4174	29.9761	16.8493
6.5193	30.3358	22.1568
6.6212	34.772	19.6292
6.723	38.7291	22.4936
6.8249	44.1246	20.9773
6.9268	51.0792	27.3798
7.0286	50.5994	25.4422
7.1305	50.3598	25.1896
7.2324	42.446	28.1382
7.3342	44.1246	28.6437
7.4361	38.8489	24.5999
7.5379	38.1296	27.3798
7.6398	36.8106	32.7718
7.7417	41.8464	39.1742
7.8435	44.7242	43.8078
7.9454	48.2015	53.4962
8.0473	58.5133	58.0453
8.1491	56.5948	57.8769
8.251	57.4339	64.2796
8.3529	55.2758	73.2097
8.4547	61.0313	76.4111
8.5566	66.9066	74.9788
8.6584	67.1461	62.9318
8.7603	59.5923	56.1077
8.8622	53.2372	49.1153
8.964	46.8825	46.7564
9.0659	48.5611	47.599
9.1678	43.525	51.6428
9.2696	44.3645	47.6832
9.3715	39.3284	42.4599
9.4734	40.048	44.8188
9.5752	45.8032	41.9544
9.6771	42.9258	45.6612
9.779	45.5636	47.0935
9.8808	41.6069	52.6536
9.9827	39.0888	44.7346
10.0845	34.772	43.6394
10.1864	34.5325	45.577
10.2883	30.6955	44.1449
10.3901	34.5325	40.6066
10.492	35.0119	39.1742
10.5939	32.0144	43.471
10.6957	34.2926	41.1121
10.7976	30.8153	36.3943
10.8995	36.2111	33.1928
11.0013	42.9258	33.6141
11.1032	57.4339	34.0354
11.2051	62.2301	52.3168
11.3069	76.9785	47.2619
11.4088	79.976	52.9065
11.5106	85.0121	61.1626
11.6125	87.7697	62.8476
11.7144	91.3668	58.8037
11.8162	91.7265	68.9974
11.9181	90.7672	78.3487
12.02	78.0575	86.7733
12.1218	81.6546	87.2788
12.2237	83.2134	80.2021
12.3256	87.7697	61.4152
12.4274	79.3764	51.0531
12.5293	65.2276	38.5845
12.6312	53.1175	37.2367
12.733	41.367	39.0058
12.8349	36.3309	32.856
12.9367	32.8535	29.9074
13.0386	26.4988	24.5999
13.1405	25.8993	20.7245
13.2423	27.4581	21.9881
13.3442	27.2182	18.0287
13.4461	28.4173	16.5964
13.5479	33.693	23.2518
13.6498	35.2518	17.3546
13.7517	41.7266	18.9553
13.8535	56.7145	18.1129
13.9554	58.5133	25.358
14.0572	63.549	27.3798
14.1591	60.5515	25.5264
14.261	60.9112	28.9806
14.3628	54.0767	35.3833
14.4647	49.1607	36.1414
14.5666	47.7217	37.9948
14.6684	40.1678	36.8998
14.7703	39.2086	37.1524
14.8722	34.772	33.5299
14.974	34.0527	35.2991
15.0759	36.3309	29.149
15.1778	33.8128	37.2367
15.2796	30.2157	36.984
15.3815	34.2926	33.0244
15.4833	28.1774	31.2552
15.5852	31.5346	29.9074
15.6871	38.2493	28.9806
15.7889	39.2086	29.7387
15.8908	44.8443	27.6327
15.9927	38.0094	22.9991
16.0945	27.0984	22.662
16.1964	28.2972	24.7683
16.2983	25.2997	22.9991
16.4001	23.1413	23.1676
16.502	21.4627	22.9149
16.6039	23.6211	24.4312
16.7057	23.2614	25.1896
16.8076	25.4198	32.9402
16.9094	36.451	35.7204
17.0113	41.7266	38.3319
17.1132	50.8393	41.1963
17.215	58.2734	41.0279
17.3169	64.9881	46.2509
17.4188	64.1486	59.8989
17.5206	73.0217	64.3638
17.6225	74.4604	63.1002
17.7244	73.0217	60.9939
17.8262	72.5419	54.5915
17.9281	51.9183	46.6722
18.0299	41.6069	38.2477
18.1318	26.8585	35.7204
18.2337	27.698	36.5627
18.3355	22.0623	36.6469
18.4374	21.3429	37.5737
18.5393	27.0984	37.3209
18.6411	26.3787	45.577
18.743	26.2589	50.4634
18.8449	30.3358	50.379
18.9467	27.2182	48.6942
19.0486	29.856	44.3133
19.1505	35.0119	46.3354
19.2523	38.609	48.5256
19.3542	45.2039	55.0967
19.456	47.4821	52.6536
19.5579	40.6476	54.4228
19.6598	31.175	47.6832
19.7616	25.2997	41.2805
19.8635	18.4652	44.1449
19.9654	20.7434	42.6284
20.0672	20.5035	46.8406
20.1691	25.6594	38.3319
20.271	29.6161	33.277
20.3728	29.9761	28.5593
20.4747	31.5346	30.5813
20.5766	27.338	24.8525
20.6784	31.2951	23.6731
20.7803	31.5346	23.2518
20.8821	30.2157	21.7355
20.984	35.4917	24.0102
21.0859	41.9665	29.3176
21.1877	50.8393	32.4347
21.2896	55.036	35.2991
21.3915	51.9183	35.7204
21.4933	52.8776	36.8998
21.5952	45.2039	33.9512
21.6971	42.8057	33.9512
21.7989	40.4077	30.16
21.9008	39.9279	34.3723
22.0026	40.5275	31.4237
22.1045	45.5636	29.9074
22.2064	49.1607	35.7204
22.3082	49.5204	41.3647
22.4101	54.9162	46.2509
22.512	47.8418	54.507
22.6138	50.8393	54.1702
22.7157	56.7145	53.6646
22.8176	60.0721	54.1702
22.9194	64.6284	44.6504
23.0213	72.5419	39.5955
23.1232	68.7049	42.3757
23.225	62.47	35.8046
23.3269	58.633	38.2477
23.4287	57.6738	37.658
23.5306	56.3549	34.4565
23.6325	60.0721	31.3394
23.7343	71.7025	29.149
23.8362	79.6163	26.2848
23.9381	70.144	31.845
24.0399	63.6691	29.0648
24.1418	52.0384	30.6655
24.2437	53.717	30.0758
24.3455	54.0767	28.3908
24.4474	63.1894	32.6031
24.5493	63.7889	31.9292
24.6511	64.5083	29.7387
24.753	58.8729	33.277
24.8548	64.868	31.0026
24.9567	70.5036	29.7387
25.0586	72.6617	37.658
25.1604	71.1032	42.1229
25.2623	76.8584	54.0859
25.3642	75.2999	63.1002
25.466	81.8945	75.063
25.5679	81.5348	75.9056
25.6698	86.5706	71.8618
25.7716	89.808	75.3159
25.8735	92.8058	67.818
25.9753	87.5298	65.8804
26.0772	78.2974	54.2544
26.1791	66.6667	47.1777
26.2809	54.6763	39.2587
26.3828	47.9616	34.0354
26.4847	36.6905	32.9402
26.5865	30.4556	36.4785
26.6884	25.7795	33.6141
26.7903	23.2614	29.4861
26.8921	22.9018	31.7607
26.994	22.7816	28.3908
27.0959	24.3405	25.9477
27.1977	25.4198	25.7793
27.2996	23.5013	24.8525
27.4014	30.0959	24.8525
27.5033	30.8153	26.1162
27.6052	29.7362	26.1162
27.707	39.3284	33.7825
27.8089	41.8464	43.5552
27.9108	41.6069	49.5366
28.0126	41.6069	48.0201
28.1145	38.0094	41.786
28.2164	40.8872	45.6612
28.3182	48.4413	43.6394
28.4201	46.6426	45.6612
28.522	48.6809	42.797
28.6238	54.4364	42.4599
28.7257	54.4364	56.2762
28.8275	53.3574	53.5804
28.9294	58.1536	51.5584
29.0313	59.2326	49.7892
29.1331	67.5061	47.0935
29.235	69.7843	48.0201
29.3369	68.1054	39.2587
29.4387	53.1175	39.2587
29.5406	55.3956	38.5845
29.6425	66.6667	40.1011
29.7443	66.7865	43.471
29.8462	66.9066	37.1524
29.948	62.3502	36.3101
30.0499	56.5948	30.9181

## Sheet: Figure S5-2E
wild type	PDZ mutant
1.40305	1.26702
0.792553	0.705036
1.28493	1.62548
1.44175	0.939901
0.883984	0.844178
0.764545	0.903865
0.813913	0.908029
0.733494	0.931702
1.00801	0.446355
1.01878
0.866081
0.680056
0.976336
1.19279
1.09622
1.26153
0.781977

## Sheet: Figure S5-3C
wild type	nlg-1	acr-12
0.758318	0.380627	1.05519
0.737393	1.0916	1.34956
0.844946	1.32093	0.775094
1.16594	0.674194	0.894227
1.13124	0.959271	0.609423
0.677784	0.782776	1.34583
0.780653	1.10629	1.00234
1.54953	1.45423	1.4744
1.19675	1.01301	0.744161
0.929428	1.09536	0.878075
1.37222	1.08373	1.67342
0.539918	0.896165	1.55178
0.783658		0.717308
1.07144
0.845925
0.89504
1.2326
1.4872

## Sheet: Figure S5-3D
wild type	nlg-1	acr-12
0.885031	0.848523	0.832763
0.930303	0.828505	0.771055
0.854189	0.894199	0.838151
0.889866	0.89073	0.673884
0.922416	0.920136	0.882317
0.835695	0.907355	0.805068
0.912687	0.84277	0.936079
0.816313	0.847122	0.80076
0.812181	0.890187	0.960984
0.867221	0.859587	0.793775
0.685425	0.932408	0.884802
0.726476	0.761352	0.900946
0.78632		0.809846
0.720935
0.77759
0.863682
0.785072
0.821049
