# Supplementary material for: Neurexin directs partner-specific synaptic connectivity in C. elegans
Source: eLife. 2018 Jul 24;7:e35692. doi: 10.7554/eLife.35692 (PMC6057746; doi:10.7554/eLife.35692)
Supplement: Figure 6—source data 1. [file elife-35692-fig6-data1.xlsx]

## Sheet: Figure 6B
Spines						ACR-12::GFP clusters
wild type	nrx-1(ok1649)	unc-3	unc-17(e113)	unc-17(e245)		wild type	nrx-1(ok1649)	unc-3(e151)	unc-17(e113)	unc-17(e245)
6	4	0	8	6		0.935875	0.155979	0.0685028	1.55979	1.16984
10	0	0	7	5		1.16984	0.701906	0.548023	1.24783	0.857886
6	0	3	3	6		0.857886	0.0779896	0.0685028	1.09185	0.935875
7	1	2	7	7		0.857886	0.233969	0.342514	1.09185	1.16984
6	3	1	8	7		1.09185	0.311958	0.0685028	0.857886	1.09185
6	10	3	6	7		0.701906	0.155979	0.548023	1.09185	0.623917
9	2	0	8	6		1.32582	0.779896	0.137006	1.09185	1.09185
4	5	1	7	4		0.779896	0.857886	0.0685028	1.32582	0.935875
10	7	1	9	5		1.01386	0.389948	0.205508	1.01386	0.857886
6	4	1	11	10		1.16984	0.233969	0.274011	1.01386	0.701906
7	6	3		7		1.09185	0.389948		1.01386	0.857886
10	3					1.16984	0.0779896		1.09185	0.935875
6	3					0.779896	0.233969			0.779896
7	7					0.701906	0.545927			1.32582
9	0					1.09185	0.467938			0.701906
7	2					1.24783				1.09185
5	0					0.935875				0.857886
8	0					1.24783				1.01386
	1					1.01386
	0					1.16984
	5					0.935875
	0					0.623917
	3					1.32582
						0.701906
						1.63778
						0.935875
						0.779896
						0.857886
						1.16984
						0.701906
						1.01386
						1.24783
						1.32582
						0.935875
						0.701906
						0.623917
						1.09185
						1.01386
						1.01386
						1.16984
						0.779896
						0.701906
						1.01386
						1.32582
						1.01386

## Sheet: Figure 6F
smFISH
wild type	unc-3(e151)	nrx-1(nu485)
9	0	2
10	1	0
14	5	3
21	4	18
40	1	9
39	1	15
43	0	3
57	5	0
44	0	4
22	0	0
29		5
44		2
6		2
43		9
43
36
34
23
42
22
44
15
25
11
25
10
28
11
17
13
28

## Sheet: Figure 6G
wild type	unc-3	+ACh::nrx-1L
0.836066	0	0.688525
0.688525	0	0.393443
1.32787	0.442623	0.0983607
0.786885	0	0.639344
1.13115	0.393443	0.295082
0.540984	0.491803	0
1.08197	0	0.934426
0.885246	0.245902	0.885246
1.22951	0	0.0983607
1.32787	0.295082	0.147541
1.08197		1.18033
1.08197		1.03279
		0.934426
		0.737705
		0.344262
		0.344262
		0.344262
