# Supplementary material for: Neurexin directs partner-specific synaptic connectivity in C. elegans
Source: eLife. 2018 Jul 24;7:e35692. doi: 10.7554/eLife.35692 (PMC6057746; doi:10.7554/eLife.35692)
Supplement: Figure 7—source data 1. [file elife-35692-fig7-data1.xlsx]

## Sheet: Figure 7D
	Genotype	wild type raw data peak ∆F/Fo	wild type normalized peak ∆F/Fo		Genotype	acr-12(ok367) raw data peak ∆F/Fo	acr-12(ok367) normalized peak ∆F/Fo		Genotype	nrx-1 (wy778) raw data peak ∆F/Fo	nrx-1 (wy778) normalized peak ∆F/Fo		Genotype	nrx-1 rescue raw data peak ∆F/Fo	nrx-1 rescue normalized peak ∆F/Fo
mean	wild type	0.0552735	1		acr-12 (ok367)	0.0235703	0.42643		nrx-1 (wy778)	0.0161729	0.292598		nrx-1 rescue	0.0448339	0.811128
SE		0.00668975	0.12103			0.00504672	0.0913046			0.00283155	0.0512279			0.00495695	0.0896804
		0	0			0	0			0	0			0	0
		0	0			0	0			0	0			0	0
		0	0			0	0			0	0			0	0
		0	0			0	0			0	0			0	0
		0	0			0	0			0	0			0	0
		0	0			0	0			0	0			0	0
		0	0			0	0			0	0			0	0
		0	0			0	0			0	0			0	0
		0	0			0	0			0	0			0	0
		0	0			0	0			0	0			0	0
		0	0			0	0			0	0			0	0
		0	0			0	0			0	0			0	0
		0	0			0	0			0	0			0	0
		0	0			0	0			0	0			0	0
		0	0			0	0			0	0			0	0
		0	0			0	0			0	0			0	0
		0	0			0	0			0	0			0	0
		0	0			0	0			0	0			0	0
		0	0			0	0			0	0			0	0
		0	0			0	0			0	0			0	0
		0	0			0	0			0	0			0	0
		0	0			0	0			0	0			0	0
		0	0			0	0			0	0			0	0
		0	0			0	0			0	0			0	0
		0	0			0	0			0	0			0	0
		0	0			0	0			0	0			0	0
		0	0			0	0			0	0			0	0
		0	0			0	0			0	0			0	0
		0	0			0	0			0	0			0	0
		0	0			0	0			0	0			0	0
		0	0			0	0			0	0			0	0
		0	0			0	0			0	0			0	0
		0	0			0	0			0	0			0	0
		0	0			0	0			0	0			0	0
		0	0			0	0			0	0			0	0
		0	0			0	0			0	0			0	0
		0	0			0	0			0	0			0	0
		0	0			0	0			0	0			0	0
		0	0			0	0			0	0			0	0
		0	0			0	0			0	0			0	0
		0	0			0	0			0	0			0	0
		0	0			0	0			0	0			0.03	0.542756
		0	0			0	0			0	0			0.036958	0.668639
		0	0			0	0			0	0			0.045	0.814134
		0	0			0	0			0	0			0.05	0.904593
		0	0			0	0			0	0			0.05839	1.05638
		0	0			0	0			0	0			0.06	1.08551
		0	0			0	0			0	0			0.063389	1.14683
		0	0			0	0			0	0			0.07	1.26643
		0	0			0	0			0	0			0.07	1.26643
		0	0			0	0			0	0			0.07	1.26643
		0	0			0	0			0	0			0.07	1.26643
		0	0			0	0			0	0			0.071973	1.30213
		0	0			0	0			0	0			0.075	1.35689
		0	0			0	0			0	0			0.079086	1.43081
		0	0			0	0			0	0			0.08	1.44735
		0	0			0	0			0	0			0.08	1.44735
		0	0			0	0			0	0			0.08	1.44735
		0	0			0	0			0	0			0.08	1.44735
		0	0			0	0			0	0			0.08	1.44735
		0	0			0	0			0	0			0.08	1.44735
		0.031941	0.577872			0	0			0	0			0.08	1.44735
		0.032085	0.580477			0	0			0	0			0.08	1.44735
		0.033921	0.613694			0	0			0	0			0.083995	1.51963
		0.040808	0.738293			0	0			0	0			0.09	1.62827
		0.044986	0.813881			0	0			0	0			0.09	1.62827
		0.05	0.904593			0	0			0	0			0.09	1.62827
		0.05	0.904593			0	0			0	0			0.091923	1.66306
		0.05	0.904593			0	0			0	0			0.1	1.80919
		0.05	0.904593			0	0			0	0			0.1	1.80919
		0.05	0.904593			0	0			0	0			0.1	1.80919
		0.06	1.08551			0	0			0	0			0.1	1.80919
		0.06	1.08551			0	0			0	0			0.1	1.80919
		0.06	1.08551			0	0			0	0			0.1	1.80919
		0.064036	1.15853			0	0			0	0			0.1	1.80919
		0.07	1.26643			0	0			0	0			0.1	1.80919
		0.07	1.26643			0	0			0	0			0.1	1.80919
		0.07	1.26643			0	0			0	0			0.1	1.80919
		0.070358	1.27291			0	0			0.025129	0.45463			0.1	1.80919
		0.08	1.44735			0	0			0.027688	0.500927			0.1	1.80919
		0.08	1.44735			0	0			0.028687	0.519001			0.11	1.9901
		0.08	1.44735			0	0			0.029868	0.540368			0.11	1.9901
		0.08	1.44735			0.025	0.452297			0.033463	0.605408			0.12	2.17102
		0.08	1.44735			0.025	0.452297			0.034396	0.622288			0.12	2.17102
		0.08	1.44735			0.03255	0.58889			0.036002	0.651343			0.12	2.17102
		0.08	1.44735			0.037563	0.679585			0.038107	0.689427			0.14	2.53286
		0.08	1.44735			0.043979	0.795662			0.04	0.723675
		0.08	1.44735			0.046652	0.844022			0.04156	0.751898
		0.086917	1.57249			0.049386	0.893485			0.0426	0.770713
		0.0893	1.6156			0.050369	0.911269			0.046475	0.840819
		0.09	1.62827			0.055736	1.00837			0.047439	0.85826
		0.09	1.62827			0.062919	1.13832			0.04958	0.896995
		0.09	1.62827			0.065709	1.1888			0.049884	0.902494
		0.095625	1.73003			0.072291	1.30788			0.050867	0.920279
		0.099373	1.79784			0.074675	1.35101			0.051286	0.927859
		0.1	1.80919			0.077781	1.4072			0.051345	0.928927
		0.1	1.80919			0.08	1.44735			0.054427	0.984686
		0.1	1.80919			0.08	1.44735			0.061088	1.1052
		0.1	1.80919			0.08644	1.56386			0.061796	1.118
		0.1	1.80919			0.086592	1.56661			0.063503	1.14889
		0.10148	1.83596			0.094716	1.71359			0.063605	1.15073
		0.11	1.9901			0.12	2.17102			0.063947	1.15692
		0.11	1.9901			0.1237	2.23796			0.071226	1.28861
		0.11348	2.05306			0.13379	2.42051			0.07209	1.30424
		0.11563	2.09196			0.15	2.71378			0.077905	1.40945
		0.11975	2.1665			0.1656	2.99601			0.084801	1.53421
		0.12	2.17102			0.19698	3.56374			0.087674	1.58619
		0.12595	2.27867			0.21635	3.91417			0.12641	2.28699
		0.12763	2.30906			0.31538	5.70581			0.15	2.71378
		0.12788	2.31359
		0.13389	2.42232
		0.14	2.53286
		0.14914	2.69822
		0.15	2.71378
		0.15	2.71378
		0.15	2.71378
		0.15	2.71378
		0.15137	2.73857
		0.17	3.07562
		0.17555	3.17603
		0.25	4.52297
		0.29138	5.27161
		0.36847	6.66631
		0.43296	7.83305

## Sheet: Figure 7G
	Genotype	wild type raw data peak ∆F/Fo	wild type normalized peak ∆F/Fo			Genotype	nrx-1 (wy778) raw data peak ∆F/Fo	nrx-1 (wy778) normalized peak ∆F/Fo		Genotype	unc-29; acr-16 raw data peak ∆F/Fo	unc-29; acr-16 normalized peak ∆F/Fo
mean	wild type	0.426221	1			nrx-1(wy778)	0.360213	0.845132		unc-29; acr-16	0.0177515	0.0416486
SE		0.0552258	0.129571				0.0420894	0.0987501			0.0103273	0.0242298
		0	0				0	0			0	0
		0	0				0	0			0	0
		0	0				0	0			0	0
		0	0				0.0087548	0.0205405			0	0
		0.05	0.11731				0.009	0.0211158			0	0
		0.040198	0.0943125				0.01192	0.0279667			0	0
		0.042548	0.0998261				0.012632	0.0296372			0	0
		0.054798	0.128567				0.020433	0.0479399			0	0
		0.06	0.140772				0.030017	0.0704259			0	0
		0.06	0.140772				0.035	0.082117			0	0
		0.065	0.152503				0.045	0.105579			0	0
		0.065074	0.152677				0.045	0.105579			0	0
		0.065552	0.153798				0.046025	0.107984			0	0
		0.07	0.164234				0.05	0.11731			0	0
		0.077541	0.181927				0.053879	0.126411			0	0
		0.082109	0.192644				0.05933	0.1392			0.016989	0.0398596
		0.086406	0.202726				0.065	0.152503			0	0
		0.09	0.211158				0.07	0.164234			0	0
		0.095675	0.224473				0.08	0.187696			0.013289	0.0311786
		0.099223	0.232797				0.081709	0.191706			0	0
		0.10868	0.254985				0.085	0.199427			0	0
		0.11202	0.262821				0.095556	0.224193			0	0
		0.115	0.269813				0.10103	0.237036			0.25789	0.605061
		0.12	0.281544				0.10116	0.237341			0.044975	0.10552
		0.12	0.281544				0.105	0.246351			0.052392	0.122922
		0.135	0.316737				0.10622	0.249213			0.076005	0.178323
		0.13858	0.325136				0.11	0.258082
		0.145	0.340199				0.12	0.281544
		0.14803	0.347308				0.125	0.293275
		0.15	0.35193				0.125	0.293275
		0.17697	0.415207				0.13	0.305006
		0.19	0.445778				0.13	0.305006
		0.2	0.46924				0.15	0.35193
		0.21	0.492702				0.15	0.35193
		0.21	0.492702				0.15077	0.353736
		0.21	0.492702				0.15108	0.354464
		0.21	0.492702				0.16	0.375392
		0.21132	0.495799				0.175	0.410585
		0.21522	0.504949				0.18	0.422316
		0.22	0.516164				0.19	0.445778
		0.225	0.527895				0.2	0.46924
		0.24	0.563088				0.2	0.46924
		0.25139	0.589811				0.21	0.492702
		0.25335	0.59441				0.21	0.492702
		0.26	0.610012				0.21053	0.493945
		0.27	0.633474				0.21273	0.499107
		0.27544	0.646237				0.2136	0.501148
		0.29	0.680398				0.215	0.504433
		0.29512	0.69241				0.22	0.516164
		0.31	0.727322				0.25412	0.596216
		0.33	0.774246				0.26661	0.62552
		0.34	0.797708				0.27	0.633474
		0.355	0.832901				0.28	0.656936
		0.35571	0.834566				0.29	0.680398
		0.38	0.891556				0.29	0.680398
		0.41	0.961942				0.3	0.70386
		0.42	0.985404				0.32	0.750784
		0.43	1.00887				0.34	0.797708
		0.46999	1.10269				0.35	0.82117
		0.475	1.11444				0.355	0.832901
		0.5	1.1731				0.37	0.868094
		0.52	1.22002				0.38	0.891556
		0.52	1.22002				0.39	0.915018
		0.53	1.24349				0.39	0.915018
		0.55	1.29041				0.41	0.961942
		0.55	1.29041				0.41	0.961942
		0.56785	1.33229				0.42	0.985404
		0.59	1.38426				0.45	1.05579
		0.6	1.40772				0.45844	1.07559
		0.60472	1.41879				0.46849	1.09917
		0.60645	1.42285				0.47831	1.12221
		0.65	1.52503				0.48	1.12618
		0.66	1.54849				0.49	1.14964
		0.69301	1.62594				0.49	1.14964
		0.71	1.6658				0.52	1.22002
		0.72	1.68926				0.54	1.26695
		0.76	1.78311				0.55	1.29041
		0.85	1.99427				0.55	1.29041
		0.9	2.11158				0.57	1.33733
		1.05	2.46351				0.58569	1.37415
		1.06	2.48697				0.60089	1.40981
		1.1	2.58082				0.63	1.47811
		1.1661	2.7359				0.75	1.75965
		1.2216	2.86612				0.8	1.87696
		1.2794	3.00173				0.92332	2.16629
		1.35	3.16737				0.95	2.22889
		3	7.0386				0.95	2.22889
		3.1124	7.30231				1.0309	2.4187
							1.15	2.69813
							1.15	2.69813
							1.25	2.93275
							1.55	3.63661
							1.6	3.75392
							2.5519	5.98727
