# Supplementary material for: Neurexin directs partner-specific synaptic connectivity in C. elegans
Source: eLife. 2018 Jul 24;7:e35692. doi: 10.7554/eLife.35692 (PMC6057746; doi:10.7554/eLife.35692)
Supplement: Figure 7—source data 2. — Relates to Figure 7—figure supplement 1. [file elife-35692-fig7-data2.xlsx]

## Sheet: Figure S7-1DE
Scatterplots depict Figure 7D and 7G

## Sheet: Figure S7-1F
wild type	nrx-1(wy778)	nrx-1(wy778); ACh::nrx-1L minigene
0.732	0.7288	0.7443
0.7404	0.726	0.7304
0.741	0.7313	0.7245
0.755	0.7239	0.749
0.7297	0.7301	0.7347
0.758	0.7176	0.7216
0.7504	0.7458	0.7559
0.7212	0.7223	0.7481
0.7503	0.7426	0.7635
0.7577	0.7143	0.7435
0.7291	0.7664	0.7562
0.7393	0.743	0.7616
0.7545	0.7394	0.7135
0.7093	0.725	0.7357
0.7562	0.7472	0.7403
0.7563	0.7361	0.7307
0.7438	0.7457	0.7561
0.7581	0.7442	0.732
0.7479	0.717	0.717
0.7557	0.73	0.7324
0.7254	0.7282	0.7122
0.7424	0.7136	0.7702
0.7318	0.7318
0.7509	0.7174
0.7561	0.7235
0.7443	0.7257
0.7574	0.7252
0.7519	0.7368
0.7274	0.7216
0.7517	0.7263
0.7397	0.7065
0.7481	0.7239
0.7276	0.716
0.7441	0.7302
0.7602	0.7379
0.7296	0.7384
0.7283	0.7434
0.7622	0.7261
0.766	0.6976
0.7373	0.7294
0.7251	0.7328
0.7095	0.7256
0.7627	0.743
0.7426	0.7201
0.7466	0.7675
0.7488	0.7357
0.7379	0.7459
0.7759	0.7472
0.7074	0.7347
0.7043
0.7061
0.7161
0.7556
0.7116
0.7482
0.7336
0.7306
0.7302
0.735
0.7559
0.7538
0.7491
0.7483
0.7501
0.7446
0.7633
0.7341
0.7565
0.751
0.7586
0.7239
0.7171
0.7261
0.7305
0.7558
0.7354
