# Supplementary material for: Neurexin directs partner-specific synaptic connectivity in C. elegans
Source: eLife. 2018 Jul 24;7:e35692. doi: 10.7554/eLife.35692 (PMC6057746; doi:10.7554/eLife.35692)
Supplement: Supplementary file 1. [file elife-35692-supp1.xlsx]

## Sheet: Sheet1
Supplementary file 1 Strain list
Strain #	Genotype	Description	Plasmid	Figure
IZ1458	ufIs126	DD-specific ACR-12::GFP expression	flp-13::ACR-12::GFP (pCL32)	3A, 6B, 1-S2, 2-S1B, 3-S3A, 4-S1A, 5-S2A, 5-S2B
IZ1557	ufIs126; acr-12(ok367)	DD-specific ACR-12::GFP expression	flp-13::ACR-12::GFP (pCL32)	1C, 3A, 3B, 2-S1B, 2-S1C
IZ1687	ufIs137	DD-specific mCherry::RAB-3 expression	flp-13::mCherry::RAB-3 (pAP43)	3-S3A
IZ2030	ufIs137; nrx-1(ok1649); oxIs22	DD-specific mCherry::RAB-3 expression + muscle expression of UNC-49::GFP	flp-13::mCherry::RAB-3 (pAP43); unc-49::UNC-49::GFP	3-S3A
IZ1645	ufEx527	DD-specific UNC-29::GFP expression	flp-13::UNC-29::GFP (pAP65)	2D, 2-S1D, 3-S3D, 3-S3E
IZ1822	ufEx527; nrx-1(ok1649)	DD-specific UNC-29::GFP expression	flp-13::UNC-29::GFP (pAP65)	3-S3D, 3-S3E
IZ2507	ufEx527; nrx-1(wy778)	DD-specific UNC-29::GFP expression	flp-13::UNC-29::GFP (pAP65)	3-S3D, 3-S3E
IZ1799	ufEx527; acr-12(ok367)	DD-specific UNC-29::GFP expression	flp-13::UNC-29::GFP (pAP65)	2D, 2-S1D
IZ1815	ufEx577	DD-specific UNC-63::GFP expression	flp-13::UNC-63::GFP (pAP84)	2D, 2-S1E, 3-S3D, 3-S3E
IZ1911	ufEx577; nrx-1(ok1649)	DD-specific UNC-63::GFP expression	flp-13::UNC-63::GFP (pAP84)	3-S3D, 3-S3E
IZ2503	ufEx577; nrx-1(wy778)	DD-specific UNC-63::GFP expression	flp-13::UNC-63::GFP (pAP84)	3-S3D, 3-S3E
IZ2441	ufEx577; acr-12(ok367)	DD-specific UNC-63::GFP expression	flp-13::UNC-63::GFP (pAP84)	2D, 2-S1E
IZ1858	juIs20; ufIs128	Cholinergic expression of SNB-1::GFP + DD transcriptional reporter	acr-2::SNB-1::GFP; flp-13::mCherry (pAP31)	2A
CZ637	juIs20	Cholinergic expression of SNB-1::GFP	acr-2::SNB-1::GFP	3-S4B
IZ2223	juIs20; nrx-1(wy778)	Cholinergic expression of SNB-1::GFP	acr-2::SNB-1::GFP	3-S4B
IZ829	ufIs34	GABA transcriptional reporter	unc-47::mCherry	1-S1D
VM4177	nuIs25	Interneuron expression of GLR-1::GFP	glr-1::GLR-1::GFP	3-S4A
IZ1743	nuIs25; nrx-1(ok1649)	Interneuron expression of GLR-1::GFP	glr-1::GLR-1::GFP	3-S4A
IZ109	ufIs2; unc-29(x29)	muscle-specific UNC-29::GFP expression	myo-3::UNC-29::GFP (pDM956)	3C
IZ2271	ufIs2; unc-29(x29); nrx-1(wy778)	muscle-specific UNC-29::GFP expression	myo-3::UNC-29::GFP (pDM956)	3C
IZ1547	ufIs2	muscle-specific UNC-29::GFP expression	myo-3::UNC-29::GFP (pDM956)	3-S2A, 3-S2B
IZ2409	ufIs2; lev-10(ok2111)	muscle-specific UNC-29::GFP expression	myo-3::UNC-29::GFP (pDM956)	3-S2A, 3-S2B
IZ2369	ufIs2; F53B6.2(ok2854)	muscle-specific UNC-29::GFP expression	myo-3::UNC-29::GFP (pDM956)	3-S2A, 3-S2B
IZ1539	ufIs126; ufIs63; acr-12(ok367)	DD-specific ACR-12::GFP expression + cholinergic expression of mCherry::RAB-3	flp-13::ACR-12::GFP (pCL32); acr-2::mCherry::RAB-3 (pPRB47)	2B, 7A
IZ1742	ufIs126; ufIs63; nrx-1(ok1649)	DD-specific ACR-12::GFP expression + cholinergic expression of mCherry::RAB-3	flp-13::ACR-12::GFP (pCL32); acr-2::mCherry::RAB-3 (pPRB47)	7A
NC2920	wdIs950; acr-12(ok367)	GABA-specific ACR-12::GFP expression (VD and DD)	unc-47::ACR-12::GFP (pHP7)	3E, 3F, 3G, 5B, 5C, 6G
IZ1693	wdIs950; acr-12(ok367); nrx-1(ok1649)	GABA-specific ACR-12::GFP expression (VD and DD)	unc-47::ACR-12::GFP (pHP7)	3E, 3F, 3G
IZ1867	wdIs950; acr-12(ok367); nrx-1(tm1961)	GABA-specific ACR-12::GFP expression (VD and DD)	unc-47::ACR-12::GFP (pHP7)	3E, 3F, 3G
IZ1869	wdIs950; acr-12(ok367); nrx-1(ds1)	GABA-specific ACR-12::GFP expression (VD and DD)	unc-47::ACR-12::GFP (pHP7)	3E, 3F, 3G
IZ2098	wdIs950; acr-12(ok367); nrx-1(wy778)	GABA-specific ACR-12::GFP expression (VD and DD)	unc-47::ACR-12::GFP (pHP7)	3E, 3F, 3G, 5B, 5C
IZ2676	wdIs950; acr-12(ok367); nrx-1(nu485)	GABA-specific ACR-12::GFP expression (VD and DD)	unc-47::ACR-12::GFP (pHP7)	3E, 3F, 3G
IZ3044	wdIs950; acr-12(ok367); unc-3(e151)	GABA-specific ACR-12::GFP expression (VD and DD)	unc-47::ACR-12::GFP (pHP7)	6G
IZ3008	wdIs950; acr-12(ok367); unc-3(e151); ufEx1200	GABA-specific ACR-12::GFP expression (VD and DD) + nrx-1 rescuing transgene	unc-47::ACR-12::GFP (pHP7); unc-3::nrx-1L minigene (pAP202) at 10ng/µL	6G
IZ1599	ufIs126; ufEx523	DD-specific ACR-12::GFP expression + DD-specifc transcriptional reporter	flp-13::ACR-12::GFP (pCL32); flp-13::mCherry (pAP31)	1E, 1F
IZ2288	ufIs128; oxIs12	DD-specific transcriptional reporter (red) + GABAergic transcriptional reporter (green)	flp-13::mCherry (pAP31); unc-47::GFP	1-S1B
IZ2869 and IZ2903	wdIs950; acr-12(ok367); nrx-1(wy778); ufEx1114 and wdIs950; acr-12(ok367); nrx-1(wy778); ufEx1137	GABA-specific ACR-12::GFP expression (VD and DD) + nrx-1 rescuing transgene	unc-47::ACR-12::GFP (pHP7); unc-17β::nrx-1L minigene at 10ng/µL (pAP204)	5B, 5C
IZ2891 and IZ2892	wdIs950; acr-12(ok367); nrx-1(wy778); ufEx1128 and wdIs950; acr-12(ok367); nrx-1(wy778); ufEx1129	GABA-specific ACR-12::GFP expression (VD and DD) + nrx-1 rescuing transgene	unc-47::ACR-12::GFP (pHP7); unc-47::nrx-1L minigene at 10ng/µL (pAP206)	5B, 5C
IZ2900 and IZ2902	wdIs950; acr-12(ok367); nrx-1(wy778); ufEx1134 and wdIs950; acr-12(ok367); nrx-1(wy778); ufEx1136	GABA-specific ACR-12::GFP expression (VD and DD) + nrx-1 rescuing transgene	unc-47::ACR-12::GFP (pHP7); myo-3::nrx-1L minigene at 10ng/µL (pAP208)	5B, 5C
IZ1464	ufIs128	DD-specific transcriptional reporter	flp-13::mCherry (pAP31)	1B, 1D, 4A, 4B, 4C, 6B, 1-S1A, 1-S1C, 1-S2, 3-S2C, 3-S2D, 4-S1B, 5-S1A, 5-S1B
IZ1802	ufIs128; acr-12(ok367)	DD-specific transcriptional reporter	flp-13::mCherry (pAP31)	4A, 4B
IZ2428	ufIs128; unc-63(ok1075)	DD-specific transcriptional reporter	flp-13::mCherry (pAP31)	4A, 4B
IZ2078	ufIs128; nlg-1(ok259)	DD-specific transcriptional reporter	flp-13::mCherry (pAP31)	4A, 4B
IZ1712	ufIs128; nrx-1(ok1649)	DD-specific transcriptional reporter	flp-13::mCherry (pAP31)	4A, 4B, 6A, 6B, 5-S1A, 5-S1B
IZ2176	ufIs128; nrx-1(wy778)	DD-specific transcriptional reporter	flp-13::mCherry (pAP31)	4A, 4B, 4C, 3-S2C, 3-S2D, 4-S1B
IZ1717	ufIs128; unc-17(e113)	DD-specific transcriptional reporter	flp-13::mCherry (pAP31)	6B
IZ1770	ufIs128; unc-17(e245)	DD-specific transcriptional reporter	flp-13::mCherry (pAP31)	6B
IZ1499	ufIs128; unc-3(e151)	DD-specific transcriptional reporter	flp-13::mCherry (pAP31)	6A, 6B
IZ2987	ufIs128; nrx-1(ok1649); ufEx1114	DD-specific transcriptional reporter + nrx-1 rescuing transgene	flp-13::mCherry (pAP31); unc-17β::nrx-1L minigene at 10ng/µL (pAP204)	5-S1A, 5-S1B
IZ1488	ufIs126; acr-14(ok1155); acr-12(ok367)	DD-specific ACR-12::GFP expression	flp-13::ACR-12::GFP (pCL32)	2-S1B
IZ1460	ufIs126; acr-9(ok933)	DD-specific ACR-12::GFP expression	flp-13::ACR-12::GFP (pCL32)	2-S1B
IZ1489	ufIs126; acr-9(ok933); acr-14(ok1155)	DD-specific ACR-12::GFP expression	flp-13::ACR-12::GFP (pCL32)	2-S1B
IZ1565	ufIs126; unc-38(e264); acr-12(ok367)	DD-specific ACR-12::GFP expression	flp-13::ACR-12::GFP (pCL32)	2-S1B
IZ3045	ufIs126; unc-38(e264); acr-12(ok367); ufEx1213	DD-specific ACR-12::GFP expression + GABA expression of unc-38 wt cDNA	flp-13::ACR-12::GFP (pCL32); unc-47::unc-38 cDNA (pAP45)	2-S1B
IZ1427	ufIs126; unc-63(ok1075)	DD-specific ACR-12::GFP expression	flp-13::ACR-12::GFP (pCL32)	2-S1B, 2-S1C
IZ1582	ufIs126; unc-63(ok1075); ufEx514	DD-specific ACR-12::GFP expression + GABA expression of unc-63 wt cDNA	flp-13::ACR-12::GFP (pCL32); unc-47::unc-63 cDNA (pAP59)	2-S1B, 2-S1C
IZ1454	ufIs126; lev-1(e211)	DD-specific ACR-12::GFP expression	flp-13::ACR-12::GFP (pCL32)	2-S1B
IZ1487	ufIs126; unc-29(x29)	DD-specific ACR-12::GFP expression	flp-13::ACR-12::GFP (pCL32)	2-S1B
IZ1597	ufIs126; unc-74(e883)	DD-specific ACR-12::GFP expression	flp-13::ACR-12::GFP (pCL32)	2-S1B
IZ2918	ufIs126; unc-74(e883); ufEx1146	DD-specific ACR-12::GFP expression + GABA expression of unc-74 wt cDNA	flp-13::ACR-12::GFP (pCL32); unc-47::unc-74 cDNA (pAP53)	2-S1B
IZ1566	ufIs126; unc-50(e306); acr-12(ok367)	DD-specific ACR-12::GFP expression	flp-13::ACR-12::GFP (pCL32)	2-S1B
IZ2933	ufIs126; unc-50(e306); acr-12(ok367); ufEx1143	DD-specific ACR-12::GFP expression + GABA expression of unc-50 wt cDNA	flp-13::ACR-12::GFP (pCL32); unc-47::unc-50 cDNA (pAP57)	2-S1B
IZ1425	ufIs126; ric-3(hm9); acr-12(ok367)	DD-specific ACR-12::GFP expression	flp-13::ACR-12::GFP (pCL32)	2-S1B, 2-S1C
IZ1679	ufIs126; ric-3(hm9); acr-12(ok367); ufEx537	DD-specific ACR-12::GFP expression + GABA expression of ric-3 wt cDNA	flp-13::ACR-12::GFP (pCL32); unc-47::ric-3 cDNA (pAP55)	2-S1B, 2-S1C
IZ3187	ufIs126; unc-36(e251)	DD-specific ACR-12::GFP expression	flp-13::ACR-12::GFP (pCL32)	3A
IZ2931	ufIs126; lin-7(n106)	DD-specific ACR-12::GFP expression	flp-13::ACR-12::GFP (pCL32)	3A
IZ2666	ufIs126; lat-2(ok301)	DD-specific ACR-12::GFP expression	flp-13::ACR-12::GFP (pCL32)	3A
IZ3005	ufIs126; dgn-2(ok209); dgn-3(tm1092)	DD-specific ACR-12::GFP expression	flp-13::ACR-12::GFP (pCL32)	3A
IZ2047	ufIs126; sax-7(nj48)	DD-specific ACR-12::GFP expression	flp-13::ACR-12::GFP (pCL32)	3A
IZ2669	ufIs126; nab-1(ok943)	DD-specific ACR-12::GFP expression	flp-13::ACR-12::GFP (pCL32)	3A
IZ2907	ufIs126; stn-2(ok2417)	DD-specific ACR-12::GFP expression	flp-13::ACR-12::GFP (pCL32)	3A
IZ2110	ufIs126; agr-1(tm2051)	DD-specific ACR-12::GFP expression	flp-13::ACR-12::GFP (pCL32)	3A
IZ2989	ufIs126; zig-10(tm6327)	DD-specific ACR-12::GFP expression	flp-13::ACR-12::GFP (pCL32)	3A
IZ2048	ufIs126; lon-2(e678)	DD-specific ACR-12::GFP expression	flp-13::ACR-12::GFP (pCL32)	3A
IZ1790	ufIs126; casy-1(tm718)	DD-specific ACR-12::GFP expression	flp-13::ACR-12::GFP (pCL32)	3A
IZ1672	ufEx534; zig-1(ot81); zig-2(ok696); zig-3(tm924); zig-4(gk34); zig-5(ok1065); zig-6(ok273); zig-7(ok2329); zig-8(ok561)	DD-specific ACR-12::GFP expression	flp-13::ACR-12::GFP (pCL32)	3A
IZ1697	ufIs126; stn-1(ok292)	DD-specific ACR-12::GFP expression	flp-13::ACR-12::GFP (pCL32)	3A
IZ1650	ufIs126; nlg-1(ok259)	DD-specific ACR-12::GFP expression	flp-13::ACR-12::GFP (pCL32)	3A, 3B
IZ1410	ufIs126; oig-1(ok1687); acr-12(ok367)	DD-specific ACR-12::GFP expression	flp-13::ACR-12::GFP (pCL32)	3A
IZ1706	ufIs126; F38B6.6(ok3009)	DD-specific ACR-12::GFP expression	flp-13::ACR-12::GFP (pCL32)	3A
IZ2017	ufIs126; zig-9(tm5230)	DD-specific ACR-12::GFP expression	flp-13::ACR-12::GFP (pCL32)	3A
IZ1984	ufIs126; unc-52(e444)	DD-specific ACR-12::GFP expression	flp-13::ACR-12::GFP (pCL32)	3A
IZ2979	ufIs126; lin-2(n397)	DD-specific ACR-12::GFP expression	flp-13::ACR-12::GFP (pCL32)	3A
IZ2984	ufIs126; syd-2(ok217)	DD-specific ACR-12::GFP expression	flp-13::ACR-12::GFP (pCL32)	3A
IZ2898	ufIs126; unc-40(e1430); dpy-5(e61)	DD-specific ACR-12::GFP expression	flp-13::ACR-12::GFP (pCL32)	3A
IZ1709	ufIs126; rig-3(ok2156)	DD-specific ACR-12::GFP expression	flp-13::ACR-12::GFP (pCL32)	3A
IZ1670	ufIs126; cam-1(ak37)	DD-specific ACR-12::GFP expression	flp-13::ACR-12::GFP (pCL32)	3A
IZ1731	ufIs126; F53B6.2(ok2854)	DD-specific ACR-12::GFP expression	flp-13::ACR-12::GFP (pCL32)	3A
IZ2004	ufIs126; syd-1(ju82)	DD-specific ACR-12::GFP expression	flp-13::ACR-12::GFP (pCL32)	3A
IZ1497	ufIs126; rpy-1(ok145); acr-12(ok367)	DD-specific ACR-12::GFP expression	flp-13::ACR-12::GFP (pCL32)	3A
IZ1604	ufIs126; lev-10(ok2111)	DD-specific ACR-12::GFP expression	flp-13::ACR-12::GFP (pCL32)	3A
IZ1696	ufIs126; nrx-1(ok1649)	DD-specific ACR-12::GFP expression	flp-13::ACR-12::GFP (pCL32)	3A, 3B, 6A, 6B, 3-S3A, 4-S1A, 5-S2A, 5-S2B
IZ1678	ufIs126; unc-17(e113)	DD-specific ACR-12::GFP expression	flp-13::ACR-12::GFP (pCL32)	6B
IZ1570	ufIs126; unc-17(e245)	DD-specific ACR-12::GFP expression	flp-13::ACR-12::GFP (pCL32)	6B
IZ1496	ufIs126; unc-3(e151)	DD-specific ACR-12::GFP expression	flp-13::ACR-12::GFP (pCL32)	6A, 6B
IZ2374	ufEx441	DD-specific ACR-12::GFP expression	flp-13::ACR-12::GFP (pCL32)	5D
IZ2312	ufEx441; nrx-1(wy778)	DD-specific ACR-12::GFP expression	flp-13::ACR-12::GFP (pCL32)	5D
IZ2981	ufEx441; ufEx1114; nrx-1(wy778)	DD-specific ACR-12::GFP expression + cholinergic expression of nrx-1 rescuing construct	flp-13::ACR-12::GFP (pCL32); unc-17β::nrx-1L minigene at 10ng/µL (pAP204)	5D
IZ2443	ufIs126; nrx-1(ok1649); ufEx1384	cholinergic expression of nrx-1 rescuing construct lacking PDZ binding motif	unc-17β::nrx-1LΔPDZ at 10ng/µL (pCL83)	5-S2A, 5-S2B
IZ2436	ufIs126; nrx-1(ok1649); ufEx1379	cholinergic expression of nrx-1 rescuing construct lacking PDZ binding motif	unc-17β::nrx-1LΔPDZ at 10ng/µL (pCL83)	5-S2A, 5-S2B
IZ2513	ufIs164	DD-specific ACR-12::GFP::3xHA expression	flp-13::ACR-12::GFP::3xHA (pAP138)	2C, 2-S1A
IZ2628	ufIs164; nrx-1(wy778)	DD-specific ACR-12::GFP::3xHA expression	flp-13::ACR-12::GFP::3xHA (pAP138)	3-S3C
EG1306	oxIs12	GABA transcriptional reporter	unc-47::GFP	6F
IZ2496	oxIs12; unc-3(e151)	GABA transcriptional reporter	unc-47::GFP	6E, 6F
IZ2660	oxIs12; nrx-1(nu485)	GABA transcriptional reporter	unc-47::GFP	6F
NC2484	wdIs5; dpy-20(e1282)	Cholinergic (DA/VA) transcriptional reporter	unc-4::GFP	6F
LX949	vsIs48; lin-15(n765ts)	Cholinergic transcriptional reporter	unc-17::GFP	6E, 6F
IZ2665	vsIs48; nrx-1(nu485)	Cholinergic transcriptional reporter	unc-17::GFP	6E, 6F
IZ2173	ufEx766; lin-15(n765ts)	nrx-1 short (2 kb) transcriptional reporter	nrx-1L2kb::GFP (pAP118)	6C, 6D
IZ2626	ufEx996	nrx-1 long (4.8 kb) transcriptional reporter	nrx-1L::GFP (pAP156)	6C, 6D
IZ2611	ufEx996; unc-3(e151)	nrx-1 long (4.8 kb) transcriptional reporter	nrx-1L::GFP (pAP156)	6C, 6D
IZ2617	ufEx996; ufIs43	nrx-1 long (4.8 kb) transcriptional reporter (green) + cholinergic transcriptional reporter (red)	nrx-1L::GFP (pAP156); acr-2::mCherry (pPRB6)	5A
IZ2746, IZ2733, IZ2732, IZ2731	ufEx1046, ufEx1042; ufEx1041; ufEx1040	nrx-1 long (4.8 kb) transcriptional reporter lacking putative COE binding motif	nrx-1LCOEΔ::GFP (pAP178)	6C, 6D
IZ2359	ufEx847	Cholinergic (DA/DB) expression of NRX-1L::GFP	unc-129::NRX-1L::GFP (pAP120)	5-S3A, 5-S3C, 5-S3D
IZ2769	ufEx847; ufIs63	Cholinergic (DA/DB) expression of NRX-1L::GFP + cholinergic expression of mCherry::RAB-3	unc-129::NRX-1L::GFP (pAP120); acr-2::mCherry::RAB-3 (pPRB47)	5E, 5F, 5-S2E, 5-S3B
IZ2766	ufEx847; nlg-1(ok259)	Cholinergic (DA/DB) expression of NRX-1L::GFP	unc-129::NRX-1L::GFP (pAP120)	5-S3A, 5-S3C, 5-S3D
IZ2857	ufEx847; ufIs63; acr-12(ok367)	Cholinergic (DA/DB) expression of NRX-1L::GFP + cholinergic expression of mCherry::RAB-3	unc-129::NRX-1L::GFP (pAP120); acr-2::mCherry::RAB-3 (pPRB47)	5-S3B, 5-S3C, 5-S3D
IZ2852	ufEx1109; ufIs63	Cholinergic (DA/DB) expression of NRX-1LΔPDZ::GFP + cholinergic expression of mCherry::RAB-3	unc-129::NRX-1LΔPDZ::GFP (pAP199); acr-2::mCherry::RAB-3 (pPRB47)	5-S2C, 5-S2D, 5-S2E
IZ2670	ufIs155	GABA expression of GCaMP6s::SL2::mCherry	ttr-39::GCaMP6s::SL2::mCherry (pAP130)	7-S1B
IZ2695	ufIs155; ufIs157	GABA expression of GCaMP6s::SL2::mCherry + cholinergic expression of Chrimson	ttr-39::GCaMP6s::SL2::mCherry (pAP130); acr-2::Chrimson (pRB2)	7C, 7D, 7-S1B, 7-S1D
IZ2840	ufIs155; ufIs157; nrx-1(wy778)	GABA expression of GCaMP6s::SL2::mCherry + cholinergic expression of Chrimson	ttr-39::GCaMP6s::SL2::mCherry (pAP130); acr-2::Chrimson (pRB2)	7C, 7D, 7-S1B, 7-S1D
IZ2865	ufIs155; ufIs157; acr-12(ok367)	GABA expression of GCaMP6s::SL2::mCherry + cholinergic expression of Chrimson	ttr-39::GCaMP6s::SL2::mCherry (pAP130); acr-2::Chrimson (pRB2)	7C, 7D, 7-S1B, 7-S1D
IZ2985	ufEx1114; ufIs155; ufIs157; nrx-1(wy778)	Cholinergic expression of nrx-1 rescue construct + GABA expression of GCaMP6s::SL2::mCherry + cholinergic expression of Chrimson	unc-17β::nrx-1L minigene (pAP204); ttr-39::GCaMP6s::SL2::mCherry (pAP130); acr-2::Chrimson (pRB2)	7C, 7D, 7-S1B, 7-S1D
QW1646	zfEx813; lin-15(n765ts)	Muscle expression of NLSwCherry::SL2::GCaMP6s	myo-3::NLSwCherry::SL2::GCaMP6s	7-S1C
IZ2838	zfEx813; ufIs157	Muscle expression of NLSwCherry::SL2::GCaMP6s + cholinergic expression of Chrimson	myo-3::NLSwCherry::SL2::GCaMP6s; acr-2::Chrimson (pRB2)	7F, 7G, 7-S1C, 7-S1E
IZ2880	zfEx813; ufIs157; nrx-1(wy778)	Muscle expression of NLSwCherry::SL2::GCaMP6s + cholinergic expression of Chrimson	myo-3::NLSwCherry::SL2::GCaMP6s; acr-2::Chrimson (pRB2)	7F, 7G, 7-S1C, 7-S1E
IZ2958	zfEx813; ufIs157; unc-29(x29); acr-16(ok789)	Muscle expression of NLSwCherry::SL2::GCaMP6s + cholinergic expression of Chrimson	myo-3::NLSwCherry::SL2::GCaMP6s; acr-2::Chrimson (pRB2)	7F, 7G, 7-S1C, 7-S1E
IZ2924	ufEx1114; nrx-1(wy778)	Cholinergic expression of nrx-1 rescue construct	unc-17β::nrx-1L minigene (pAP204)	7-S1F
