# Supplementary material for: Neurexin directs partner-specific synaptic connectivity in C. elegans
Source: eLife. 2018 Jul 24;7:e35692. doi: 10.7554/eLife.35692 (PMC6057746; doi:10.7554/eLife.35692)
Supplement: Supplementary file 2. [file elife-35692-supp2.xlsx]

## Sheet: Sheet1
Supplementary file 2 Plasmid list
Plasmid #	Description	Vector type	Transgene
pENTR-flp13	flp-13 promoter	Gateway ENTR vector
pENTR-unc47	unc-47 promoter	Gateway ENTR vector
pENTR-nrx1L	nrx-1L promoter	Gateway ENTR vector
pENTR-nrx1L2kb	nrx-1L2kb promoter	Gateway ENTR vector
pENTR-unc17β	unc-17β promoter	Gateway ENTR vector
pENTR-myo3	myo-3 promoter	Gateway ENTR vector
pENTR-unc3	unc-3 promoter	Gateway ENTR vector
pENTR-unc129	unc-129 promoter	Gateway ENTR vector
pENTR-acr2	acr-2 promoter	Gateway ENTR vector
pENTR-ttr39	ttr-39 promoter	Gateway ENTR vector
pDEST-38	ACR-12::GFP (ICL)	Gateway DEST vector
pDEST-51	unc-38 cDNA	Gateway DEST vector
pDEST-56	unc-50 cDNA	Gateway DEST vector
pDEST-57	unc-63 cDNA	Gateway DEST vector
pDEST-58	unc-74 cDNA	Gateway DEST vector
pDEST-59	ric-3 cDNA	Gateway DEST vector
pDEST-79	UNC-63::GFP (ICL)	Gateway DEST vector
pDEST-93	GFP	Gateway DEST vector
pDEST-95	mCherry::SL2::GCaMP6s	Gateway DEST vector
pDEST-99	NRX-1L::GFP	Gateway DEST vector
pDEST-104	Chrimson	Gateway DEST vector
pDEST-113	ACR-12::GFP::3XHA	Gateway DEST vector
pDEST-143	nrx-1L	Gateway DEST vector
pCL83	unc-17β::nrx-1LΔPDZ	Expression vector	ufEx1384, ufEx1379
pRB2	acr-2::Chrimson	Expression vector	ufIs157
pAP45	unc-47::unc-38 cDNA	Expression vector	ufEx1213
pAP53	unc-47::unc-74 cDNA	Expression vector	ufEx1146
pAP55	unc-47::ric-3 cDNA	Expression vector	ufEx537
pAP57	unc-47::unc-50 cDNA	Expression vector	ufEx1143
pAP59	unc-47::unc-63 cDNA	Expression vector	ufEx514
pAP84	flp-13::UNC-63::GFP	Expression vector	ufEx577
pAP118	nrx-1L2kb::GFP	Expression vector	ufEx766
pAP120	unc-129::NRX-1L::GFP	Expression vector	ufEx847
pAP130	ttr-39::GCaMP6s::SL2::mCherry	Expression vector	ufIs155
pAP138	flp-13::ACR-12::GFP::3xHA	Expression vector	ufIs164
pAP156	nrx-1L::GFP	Expression vector	ufEx996
pAP178	nrx-1LCOEΔ::GFP	Expression vector	ufEx1046, ufEx1042, ufEx1041, ufEx1040
pAP199	unc-129::NRX-1LΔPDZ::GFP	Expression vector	ufEx1109
pAP202	unc-3::nrx-1L	Expression vector	ufEx1200
pAP204	unc-17β::nrx-1L	Expression vector	ufEx1114, ufEx1137
pAP206	unc-47::nrx-1L	Expression vector	ufEx1128, ufEx1129
pAP208	myo-3::nrx-1L	Expression vector	ufEx1134, ufEx1136
