# Supplementary material for: Neurexin directs partner-specific synaptic connectivity in C. elegans
Source: eLife. 2018 Jul 24;7:e35692. doi: 10.7554/eLife.35692 (PMC6057746; doi:10.7554/eLife.35692)
Supplement: Supplementary file 3. [file elife-35692-supp3.xlsx]

## Sheet: Sheet1
Supplementary file 3 Primer list
Primer #	Sequence	Gene	Note
OMF 594	gctgcagtgagagccaagaaag	nrx-1(ok1649)
OMF 595	cttatatctctctctaggcttctc
OMF 596	caacctcgaaatgatactctgttcac
OMF 1662	tctacacaatagctgctgaaac	nrx-1(wy778)
OMF 1663	agaagaccgacacgaagcaacc
OMF 1718	acaaggacttggataaattggctcaaag
OMF 1530	acagacgatggtggaactcatgg	nrx-1(ds1)
OMF 1547	atacggagtgcaggtttattcg
OMF 1548	agaactggcagtcacaatgtgg
OMF 1981	caacacctccctggtgtgacc	nrx-1(nu485)
OMF 1982	ggcactaccgatcggtagtgg
OMF 1983	ccaagaagagttgaaaagggcgatg
OMF 1521	atacgggtgcaaatgggaaaaatg	nrx-1(tm1961)
OMF 1522	tactgctatgactccaaaatccatc
OMF 1523	aattgaacccgaaatgaaccag
OMF 370	caaatccatgccttgctgcatgaactc	acr-12(ok367)
OMF 389	cgacatcacaatcttgaccgatgc
OMF 391	gagcacataaatacggcttcagtctc
OMF 106	gaatctccattccgatcgaagctg	acr-14(ok1155)
OMF 108	gtctacacggaattccaattgttgtgg
OMF 109	cgtactgcaattgatatcaagctg
OMF 110	cacagaagtccatagtagtgcagac	acr-9(ok933)
OMF 111	gtaatctgtccattggtactcaatcc
OMF 112	gtttttcccctcgggaccattgattctc
OMF 7	gttgaatgggaaagcgttcacctc	unc-29(x29)	MseI cut site
OMF 8	cagggaatattggatgctgtatcg
OMF 127	cctctctccaccaacacatgcgaac	unc-63(ok1075)
OMF 145	gttttcactgaccggtcgcaccag
OMF 146	cctacagtacccttacagtaccac
OMF 1027	gagttctgagccatgctcgtgcgttg	nlg-1(ok259)
OMF 1028	ccttcccttcagtagtagttcc
OMF 1029	gcgtgcaatagctactgatctag
OMF 1360	tctttgctcacttgaactcg	madd-4(ok2854)
OMF 1361	aaagccacaaactgtcgagg
OMF 1362	tggagatatggtgattggac
OMF 155	tattctaacgcgacagacagtgag	acr-16(ok789)
OMF 249	caactggcttggtgcattgggttc
OMF 401	cggcatcaaatgagtttgctcgtg
OMF 318	cgccgattgggttcaaggcgactatc	lev-10(ok2111)
OMF 319	ggggtactttaggtataaggtagg
OMF 320	gctaagcgtttgtggtttttctgctc
OMF 1787	caccctagtaccattgcttgtcccaaaggga	nrx-1L promoter	4.8kb nrx-1L promoter, CACC added for ligation into entry vector
OMF 1788	caccttttgtcgcatctgaaaggataggaag
OMF 1416	caccatttttaaacatctgatttctagg	nrx-1L2kb promoter	2kb nrx-1L promoter, CACC added for ligation into entry vector
OMF 1417	caccttaagtattgtccagtatcatcaaac
OMF 2023	caccctagtaccattgcttgtaaaaaaggga	nrx-1LCOEΔ promoter	nrx-1LCOEΔ promoter, CACC added for ligation into entry vector, bold indicates disruption of COE motif
OMF 1788	caccttttgtcgcatctgaaaggataggaag
